# Supplementary material for: Extremely Preterm Infant Admissions Within the SafeBoosC-III Consortium During the COVID-19 Lockdown
Source: Front Pediatr. 2021 Jul 12;9:647880. doi: 10.3389/fped.2021.647880 (PMC8310995; doi:10.3389/fped.2021.647880)
Supplement: Supplementary file 2 [file Table_2.XLSX]

## Sheet: Ark1
NICU	Author	Country	Region	Start of peak (date)	End of peak (date)	EP 2019	EP 2020	Admissions 2019	Admissions 2020	Organisational changes	Data obtained from	Change for pregnant women	Non-admittance of EP	Restrictions	Email	Other
Hospital Clinic Barcelone (Maternitat)	Miguel Alsina	Spain	Southern Europe	2020-03-01	2020-05-31	8	11	96	129	No	Hospital database	5	2	5
Kanuni Sultan Suleyman	Merih Cetinkaya	Turkey	Eastern Europe	2020-04-01	2020-06-30	12	12	342	179	No	NICU database	4	2	5
University of Graz	Gerhard Pichler	Austria	Eastern Europe	2020-03-16	2020-06-15	4	5	181	139	No	Admissions logbook	4	2	5
UT southwestern Dallas	Lina Chalak	USA	North America	2020-05-01	2020-07-31	12	23	551	488	No	Hospital database	3	1	3
Uludag University	Hilal Ozkan	Turkey	Eastern Europe	2020-03-10	2020-06-10	6	3	92	104	No	NICU database, hospital database	2	2	5
La Paz University Hospital, Madrid	Adelina Pellicer	Spain	Southern Europe	2020-03-15	2020-06-15	14	8	242	353	No	NICU database	5	1	5
University of Utah	Mariana Baserga	USA	North America	2020-03-01	2020-06-01	15	8	225	205	No	NICU database	5	3	5
Institute for the Care of Mother and Child	Jan Sirc	Czech Rep	Eastern Europe	2020-03-12	2020-06-11	18	9	84	80	No	Admissions logbook, hospital database	3	1	4
University of Freiburg	Hans Fuchs	Germany	Western Europe	2020-03-15	2020-06-14	15	11	87	82	No	NICU database, hospital database	4	1	4
Gazi University Hospital	Ebru Ergenekon	Turkey	Eastern Europe	2020-03-15	2020-06-14	10	5	118	106	Yes (nursing staff of OBGYN has rotated to COVID services)	Hospital database	4	1	5
Hospital Clinico San Carlos	Luis Arruza	Spain	Southern Europe	2020-03-15	2020-06-15	8	4	35	49	Yes (neonatal transfers, only affected 1 neonate)	NICU database	5	1	5
Cardinal Glennon Childrens Hospital, , Saint Louis University School of Medicine	Amit Mathur	USA	North America	2020-03-01	2020-05-31	25	19	378	321	No	NICU database, hospital database	5	2	3
Children's hospital Lucerne	Martin Stocker	Switzerland	Western Europe	2020-03-01	2020-05-31	5	7	137	127	No	Admissions logbook, NICU database	3	3	4
JOAN XXIII, Tarragona	Olalla Otero Vaccarello	Spain	Southern Europe	2020-03-14	2020-06-13	3	6	54	67	No	NICU database	5	1	5
Poznan department of neonatology	Tomasz Szczapa	Poland	Eastern Europe	2020-03-15	2020-06-15	24	18	162	145	No	Hospital database	3	2	5
Ippokrateion Gen Hos, Thessaloniki	Kosmas Sarafidis	Greece	Southern Europe	2020-03-10	2020-06-10	1	4	99	99	No	Admissions logbook	4	1	5
University Hospital Wroclaw	Barbara Krolak-Olejnik	Poland	Eastern Europe	2020-04-01	2020-06-30	7	3	75	52	Yes (Before admission to hospital patients are tested for COVID-19, also applies to premature infants)	Admissions logbook, NICU database	5	5	4
12 de Octubre University Hospital	Salvador Piris	Spain	Southern Europe	2020-03-01	2020-05-31	11	13	87	93	No	NICU database	3	1	5
St Johns Medical College Hospital	Shashidhar A	India	Asia	2020-04-01	2020-06-30	2	14	191	218	No	NICU database	3	3	4
Marmara University Hospital	Asli Memisoglu	Turkey	Eastern Europe	2020-03-15	2020-06-15	5	5	102	106	No	NICU database, hospital database	3	2	5
The Rotunda Hospital, Dublin	Afif EL-Khuffash	Ireland	Western Europe	2020-04-01	2020-06-30	5	11	17	12	No	Hospital database	5	1	5
Haukeland University Hospital, Bergen	Hallvard Reigstad	Norway	Northern Europe	2020-03-12	2020-06-12	5	9	109	131	No	Admissions logbook	4	1	5
Ujastek, Krakow	Elżbieta Rafińska-Ważny	Poland	Eastern Europe	2020-03-15	2020-06-15	9	7	134	161	No	Admisssions logbook	3	2	5
University Hospital of Heraklion, Crete	Eleftheria Hatzidaki	Greece	Southern Europe	2020-03-01	2020-05-31	3	2	116	119	No	Admissions logbook	5	1	5
Children’s Hospital of Fudan University	Zhang Peng	China	Asia	2020-01-26	2020-04-26	15	20	262	157	yes (During the pandemic period, the suspected or confirmed COVID-19 cases admitted to the Department of Infectious Disease rather than NICU)	NICU database, hospital database	5	1	5
University General Hospital of Patras	Despoina Gkentzi	Greece	Southern Europe	2020-03-01	2020-06-01	6	3	61	54	No	Admissions logbook	5	4	5	gkentzid@gmail.com;
CHR Liege (Liege Citadelle Hospital)	Renaud Villevoye	Belgium	Western Europe	2020-03-14	2020-06-14	14	3	160	165	No	Admissions logbook	4	4	5		For information and discussion, our obstetricians describe that women seen during routine consultation less often complained about fatigue or uterine contraction. However, interestingly, we did not notice the same level of decrease when looking at <32 preterm infants (28 in 2020 versus 31 in 2019). We also had the subjective feeling that mothers could have been in a worse medical condition at the…
CHU Tivoli	Julie de Buyst	Belgium	Western Europe	2020-03-13	2020-06-12	2	1	89	68	No	Admissions logbook	4	3	5
Pres Osp S.Anna, Turin	Emmanuelle Mastretta	Italy	Southern Europe	2020-03-01	2020-05-31	17	12	517	396	No	Hospital database	5	2	5
Guangzhou Women and Children’s Medical Center	Ping Wang	China	Asia	2020-01-26	2020-04-26	25	28	920	654	No	Hospital database	2	1	5
Rigshospitalet, København	Gitte Holst Hahn	Denmark	Northern Europe	2020-03-12	2020-06-12	23	11	247	252	No	Admissions logbook	4	1	5
Aalborg Universitets Hospital	Lars Bender	Denmark	Northern Europe	2020-03-11	2020-06-11	2	1	181	192	No	Admissions logbook	4	1	5
AZ St-Jan Bruges	Luc Cornette	Belgium	Western Europe	2020-03-01	2020-05-31	9	11	114	93	No	Electronic database	5	2	5
Motol University Hospital, Prague	Jakub Tkaczyk	Czech Rep	Eastern Europe	2020-03-16	2020-06-15	4	6	64	67	Yes (reduced number of NICU beds from 11 to 7 due to lack of nurses (local problem of our department)	NICU database, hospital database	4	2	4
Hospital Sant Joan de Déu, Barcelona	Ruth del Rio Florentino	Spain	Southern Europe	2020-03-01	2020-05-31	6	7	193	123	Yes (Closure of some NICUs in Cataluña (in general hospitals) with centralisation of neonatal care in fewer hospitals, amongst which was our NICU)	Admissions logbook	4	1	5
Fondazione IRCCS Ca’ Granda Ospedale Maggiore Policlinico Milan Italy	Monica Fumagalli	Italy	Southern Europe	2020-03-08	2020-06-07	11	14	212	219	No	NICU database, hospital database	4	1	5	fabio.mosca@unimi.it
Alexandria Hospital, Athens	Evangelia Papathoma	Greece	Southern Europe	2020-03-14	2020-06-13	13	12	158	134	No	NICU database	4	1	5
Centre of Postgraduate Medical Education, Warsaw, Poland	Maria Wilinska	Poland	Eastern Europe	2020-04-01	2020-07-31	5	9	69	55	No	NICU database	5	1	5
UZ Leuven	Gunnar Naulers	Belgium	Western Europe	2020-03-01	2020-05-31	5	5	126	133	No	NICU database	4	1	5
Jan Biziel University Hospital, Bydgoszcz	Iwona Sadowska-Krawczenko	Poland	Eastern Europe	2020-03-01	2020-05-31	10	7	137	103	No	NICU database	4	3	4
GHdC Charleroi	Chantal Lecart	Belgium	Western Europe	2020-03-15	2020-06-14	3	2	59	85	No	Admissions logbook	4	1	5
University Clinic Hospital of Santiago de Compostela	María L. Couce	Spain	Southern Europe	2020-03-16	2020-06-15	5	7	81	71	Yes (I think that the greater number of online consultations led to a greater number of premature births and with more intrauterine problems)	NICU database	4	3	4
Oslo, Ullevål University Hospital	Siv Fredly	Norway	Northern Europe	2020-03-12	2020-06-11	18	18	202	206	No	National registry	4	2	5
Royal Hospital for Children Glasgow	Anne Marie Heuchan	UK	Western Europe	2020-03-18	2020-06-17	7	4	208	199	No	Hospital database	5	4	5
Cork University Maternity Hospital	Eugene Dempsey	Ireland	Western Europe	2020-03-13	2020-06-13	9	10	375	329	No	Admissions logbook	3	1	5
University Hospital Zurich, Switzerland	Tanja Karen	Switzerland	Western Europe	2020-03-12	2020-06-12	21	20	213	179	No	Hospital database, national registry	3	1	5
					sum:	457	428	8362	7499
					n total:	885		15861
						p=0.335		10.3% decrease
